# Supplementary material for: Biodegradation Study of Food Packaging Materials: Assessment of the Impact of the Use of Different Biopolymers and Soil Characteristics
Source: Polymers (Basel). 2024 Oct 20;16(20):2940. doi: 10.3390/polym16202940 (PMC11511331; doi:10.3390/polym16202940)
Supplement: Supplementary file 1 [file polymers-16-02940-s001.zip]

Archive with 1 entries (1 files):
- polymers-3242906-supplementary.pdf
